# Supplementary material for: An International Inter-Consortium Validation of Knowledge-Based Plan Prediction Modeling for Whole Breast Radiotherapy Treatment
Source: Cancers (Basel). 2025 Nov 5;17(21):3576. doi: 10.3390/cancers17213576 (PMC12610825; doi:10.3390/cancers17213576)
Supplement: Supplementary file 1 [file cancers-17-03576-s001.zip]

Archive with 1 entries (1 files):
- cancers-3869648-supplementary.pdf
